# Supplementary material for: α-Iso-Cubebene Alleviates AMD-like Retinal Injury Through Modulation of Oxidative Stress and Inflammatory Response
Source: Curr Issues Mol Biol. 2026 Jun 29;48(7):669. doi: 10.3390/cimb48070669 (PMC13406941; doi:10.3390/cimb48070669)
Supplement: Supplementary file 1 [file cimb-48-00669-s001.zip]

Archive with 1 entries (1 files):
- cimb-4348986-supplementary.pdf
